# Supplementary material for: Design of Two New Sulfur Derivatives of Perezone: In Silico Study Simulation Targeting PARP-1 and In Vitro Study Validation Using Cancer Cell Lines
Source: Int J Mol Sci. 2024 Jan 10;25(2):868. doi: 10.3390/ijms25020868 (PMC10815500; doi:10.3390/ijms25020868)
Supplement: Supplementary file 1 [file ijms-25-00868-s001.zip]

Archive with 1 entries (1 files):
- ijms-2800374-supplementary.pdf
